# Supplementary material for: Rhythmic auditory cues improve gait asymmetry during unobstructed walking in people with Parkinson’s disease but have no effect on obstacle avoidance - AsymmGait-Parkinson study
Source: Front Aging Neurosci. 2025 Feb 27;17:1455432. doi: 10.3389/fnagi.2025.1455432 (PMC11905297; doi:10.3389/fnagi.2025.1455432)
Supplement: Supplementary file 1 [file Data_Sheet_1.csv]

Group	SL_pre_U	ST_pre_U	SW_pre_U	SV_pre_U	SW%_pre_U	DS%_pre_U	SL_npre_U	ST_npre_U	SW_npre_U	SV_npre_U	SW%_npre_U	DS%_npre_U	SL_pre_O	ST_pre_O	SW_pre_O	SV_pre_O	SW%_pre_O	DS%_pre_O	SL_npre_O	ST_npre_O	SW_npre_O	SV_npre_O	SW%_npre_O	DS%_npre_O	SL_pre_ac_U	ST_pre_ac_U	SW_pre_ac_U	SV_pre_ac_U	SW%_pre_ac_U	DS%_pre_ac_U	SL_npre_ac_U	ST_npre_ac_U	SW_npre_ac_U	SV_npre_ac_U	SW%_npre_ac_U	DS%_npre_ac_U	SL_pre_ac_O	ST_pre_ac_O	SW_pre_ac_O	SV_pre_ac_O	SW%_pre_ac_O	DS%_pre_ac_O	SL_npre_ac_O	ST_npre_ac_O	SW_npre_ac_O	SV_npre_ac_O	SW%_npre_ac_O	DS%_npre_ac_O
GC	52.6286	0.414	12.3676	127.2580648	76.08142275	23.91857725	54.7044	0.43875	11.6558	124.7457837	76.08312412	23.91687588	58.787	0.581	9.4696	101.3527235	84.51891544	15.48108456	62.029	0.608	9.0114	102.1494835	84.04308509	15.95691491	55.2026	0.471	8.4744	117.3253013	74.9553732	25.0446268	58.1374	0.48	8.6128	121.1840534	75.20937467	24.79062533	63.0108	0.539	13.6552	116.9919006	82.39210364	17.60789636	63.8296	0.661	11.8676	96.62124788	83.79687802	16.20312198
GC	66.4708	0.488	9.2804	136.2792539	80.759813	19.240187	63.2008	0.489	9.9446	129.3264188	78.53629664	21.46370336	66.9058	0.69	8.5314	97.23474944	82.07107023	17.92892977	67.1344	0.721	10.2485	93.29790813	81.12858771	18.87141229	59.4676	0.526	11.1808	113.127908	82.71345321	15.94395419	56.5456	0.534	10.909	106.1130793	79.20723209	21.83237187	62.3348	0.665	10.6258	93.75717777	84.0525628	15.9474372	70.2462	0.614	3.4912	114.8909639	81.19509697	18.80490303
GC	59.0168	0.495	8.7556	119.5370039	74.91868562	25.08131438	50.0642	0.479	9.4326	104.7291784	74.33227283	25.66772717	76.6736	0.705	12.5348	108.8349024	85.15071139	14.84928861	72.58133333	0.731666667	11.9064	99.21801757	86.09028362	13.90971638	58.8474	0.505	9.454	116.789889	75.22973986	24.77026014	53.2988	0.503	10.1594	105.9854313	73.56720143	26.43279857	71.1822	0.581	8.21425	123.0051565	82.66966531	17.33033469	78.169	0.726	7.1852	107.7154783	81.82799413	18.17200587
GC	66.2336	0.507	8.506	130.859024	73.95652715	26.04347285	67.9934	0.504	9.4778	134.8814658	72.63191008	27.36808992	67.3068	0.751	7.106666667	89.71147888	83.33408582	16.66591418	66.0402	0.769	10.03386667	85.9515594	81.42722015	18.57277985	69.7382	0.529	6.6066	131.8310937	73.33231333	26.66768667	66.1176	0.534	7.272	123.9760052	72.09592486	27.90407514	77.3188	0.681	10.4454	113.5058122	85.01232665	14.98767335	66.6924	0.763	10.807	87.39676583	81.15201167	18.84798833
GC	65.4538	0.459	7.1232	142.6237893	79.09642142	20.90357858	63.8086	0.473	6.7406	135.0117608	76.11072514	24.83664328	64.9286	0.61	8.2884	106.4427394	85.08473958	14.91526042	62.6635	0.63625	8.9266	98.56718092	84.68486396	15.31513604	63.59	0.433	8.2744	146.9469463	77.14655606	22.85344394	61.1906	0.441	7.4406	138.7528316	77.58845512	22.41154488	68.6302	0.751	7.7422	91.39334923	82.24004796	17.75995204	68.012	0.6725	10.7176	101.9274356	82.86602382	14.25568671
GC	64.5856	0.459	8.2134	140.7307461	76.9138827	23.0861173	67.9932	0.473	9.1148	143.789185	76.06102899	22.4873581	64.4908	0.53125	12.8474	121.4379426	84.31970135	15.68029865	72.7878	0.565	9.0016	128.8332389	83.17411621	16.82588379	65.7292	0.468	9.088	140.4629157	77.34495161	22.65504839	67.4924	0.481	9.1828	140.337393	77.33605276	22.66394724	65.585	0.585	9.0256	112.1940049	84.46536184	14.510048	69.2464	0.575	10.3012	120.5215007	83.64764825	16.35235175
GC	58.3756	0.501	12.1656	116.544657	74.65250525	25.34749475	58.7372	0.5	13.266	117.4855175	73.37437003	24.99297691	71.9946	0.728	10.325	98.89036768	87.62612836	12.37387164	66.5802	0.71625	12.07375	93.42937484	86.54256474	13.45743526	61.349	0.509	13.1852	120.6279178	74.24163384	25.75836616	58.6266	0.5	13.3508	117.1946894	74.99114503	25.00885497	66.3824	0.575	10.4788	115.521186	85.03702499	14.96297501	67.5826	0.751	10.80725	90.20996194	87.96273054	12.03726946
GC	66.8714	0.571	9.5568	117.0714208	76.13730391	23.86269609	67.7856	0.565	12.2808	119.9869573	76.62093235	23.37906765	61.9908	0.681	12.1078	91.1466782	83.68923801	16.31076199	62.2768	0.668	10.5856	93.36660022	83.96969684	16.03030316	70.6876	0.573	9.0898	123.4106681	77.61878761	22.38121239	68.7286	0.596	11.799	115.33839	77.17653676	22.82346324	71.669	0.765	6.3624	93.96828967	87.05675957	12.94324043	61.266	0.733	15.4648	83.64929958	82.16033032	17.83966968
GC	59.5066	0.524	12.7012	113.7434365	75.56349841	24.43650159	61.0642	0.537	11.4598	113.7703662	75.22942883	24.77057117	63.5502	0.652	11.782	97.58345274	80.66472001	19.33527999	65.7326	0.632	15.87625	104.2100697	83.20067209	16.79932791	57.9728	0.617	11.9428	94.08628097	73.05878663	26.94121337	59.6798	0.606	12.0228	98.55228438	73.11508094	26.88491906	57.1015	0.71875	8.271	79.39350369	82.08203806	17.91796194	61.9572	0.611	15.8918	101.448844	82.96874708	17.03125292
GC	66.1622	0.542	9.735	122.1676356	78.95987887	21.04012113	63.1154	0.542	9.946	116.6306166	78.39526254	21.60473746	73.7842	0.692	9.7832	106.6724611	84.37362749	15.62637251	77.1242	0.719	9.29075	107.3582901	81.85983211	14.61075613	66.6494	0.529	8.8806	126.0670743	78.65836511	21.34163489	64.5572	0.52	9.3418	124.2156618	78.26556618	22.58349042	60.2028	0.591	11.9418	101.8762572	82.38999238	17.61000762	70.7444	0.683	8.85	103.7693934	84.3384242	15.6615758
GC	63.7116	0.475	14.4742	134.1707075	76.20577921	23.79422079	62.0862	0.494	14.5316	125.7139551	77.13038496	22.86961504	60.4692	0.559	12.1162	108.4510669	90.13038039	9.869619608	56.8422	0.584	12.1938	97.58796914	87.15821438	12.84178562	64.7368	0.511	15.576	126.7327455	76.31219609	23.68780391	63.2792	0.53	14.4588	119.3840932	76.21322813	23.78677187	76.5354	0.665	10.4366	115.1043485	84.50954325	15.49045675	61.13725	0.65	14.707	94.31839132	86.58300914	13.41699086
GC	70.7156	0.54	13.0488	130.9737786	78.71355078	20.37735831	71.4712	0.55	12.6978	129.9680058	77.94959442	22.05040558	50.00066667	0.671666667	10.547	74.37645773	89.86574376	10.83938444	53.88	0.71	12.8898	76.07399916	83.29060416	15.23185447	74.4404	0.579	11.6644	128.5682557	78.40673196	21.59326804	74.5642	0.607	10.817	123.0629903	78.51513179	21.48486821	63.5434	0.634	13.8288	100.2643189	87.84280159	12.15719841	53.77125	0.87625	13.4184	61.66427234	89.3331749	10.6668251
GC	66.6786	0.617	10.9966	108.078397	75.35797982	24.64202018	65.346	0.632	10.6596	103.3983502	73.41457318	26.58542682	67.1872	0.576	12.7216	116.8726291	83.86035575	16.13964425	67.7586	0.606	13.6884	111.8360121	85.29419319	14.70580681	65.616	0.663	11.5226	99.03628522	74.83383092	25.16616908	64.0754	0.661	10.018	97.07513766	70.82261919	29.17738081	53.45566667	0.726666667	10.0386	73.6980578	86.63273472	13.36726528	68.6252	0.576	10.6412	119.1628331	84.5586535	15.4413465
DP	56.8136	0.536	10.9476	106.1606419	79.08272859	20.91727141	64.686	0.528	13.6234	122.5108138	74.99915937	25.00084063	72.1986	0.586	12.17775	123.2632889	87.2162821	12.7837179	76.6706	0.577	12.97433333	133.2987932	83.04179264	16.95820736	53.682	0.534	11.835	100.7105486	75.66552255	24.33447745	56.1786	0.52625	13.9968	106.6504962	77.24661308	22.75338692	69.3846	0.577	10.952	120.3095846	87.02240949	12.97759051	76.3058	0.566	13.0546	134.9253503	82.7025738	17.2974262
DP	57.6376	0.538	6.7528	107.1705892	71.399966	28.600034	58.8988	0.557	8.947	105.8093426	72.13824107	27.86175893	55.7638	0.715	11.4754	78.45267974	85.04418028	14.95581972	62.1034	0.764	16.6764	81.56409137	85.80875328	14.19124672	56.3906	0.54	9.5644	104.7452369	71.10452793	28.89547207	58.7356	0.556	10.2096	105.7214523	72.83130779	27.16869221	57.89825	0.71125	10.8926	82.1620019	84.46726078	15.53273922	57.081	0.771	15.4482	74.18101578	85.5975834	14.4024166
DP	53.6426	0.48	5.7946	111.7937908	77.7165906	22.2834094	53.6788	0.495	7.2794	108.4642221	74.34846297	25.65153703	64.7	0.736	16.5838	88.12411953	83.39691958	16.60308042	65.4908	0.754	16.042	86.90248128	83.4552982	16.5447018	54.8126	0.499	7.991	109.8790427	77.15282234	22.84717766	55.1906	0.527	8.5542	104.7688518	75.17145848	24.82854152	59.9066	0.773	16.3752	77.53765748	81.47674615	18.52325385	61.367	0.792	15.999	77.46318025	78.5336586	21.4663414
DP	57.7582	0.542	7.8478	106.6768896	77.50399073	22.49600927	57.066	0.513	8.3432	111.3063305	69.64733456	30.35266544	60.2568	0.79	15.107	76.64527647	82.80902531	17.19097469	59.8678	0.838	12.878	71.64040962	82.46860542	17.53139458	66.697	0.636	9.2972	105.0551693	76.57629153	23.42370847	66.7032	0.624	9.1964	106.9076442	78.9207835	21.0792165	64.4988	0.738	14.6172	87.7073128	82.17085173	17.82914827	60.9414	0.8	11.1346	76.57108955	81.88336648	18.11663352
DP	49.655	0.461	11.639	107.6505554	79.82815622	20.17184378	55.7634	0.48	10.9408	116.2933535	74.59523466	25.40476534	56.0528	0.754	23.87925	74.82876654	80.47847239	19.52152761	56.62725	0.748	20.9922	75.81493822	81.45116624	18.54883376	45.6558	0.49	15.7792	93.48011906	75.94500215	24.05499785	41.1334	0.477	14.5132	86.19653061	72.28514454	27.71485546	55.267	0.764	20.4228	72.62932233	81.54015799	18.45984201	53.2014	0.756	18.5422	70.75497219	82.25726858	17.74273142
DP	60.2754	0.58	15.3088	103.9564305	74.31257581	25.68742419	61.4368	0.577	14.4152	106.4750516	72.97435156	27.02564844	71.2798	0.85	9.9854	83.90899595	85.5249291	14.4750709	69.2806	0.801	9.9542	86.61997965	86.22122871	13.77877129	62.9678	0.602	12.7534	104.6675818	74.75394958	25.24605042	61.7514	0.597	13.1628	103.5298241	74.55815193	25.44184807	73.1992	0.79	11.236	92.74000992	84.29765784	15.70234216	70.2354	0.787	10.18425	89.39054564	84.67213898	15.32786102
DP	66.4436	0.422	11.7982	157.4373326	78.45241404	21.54758596	69.05675	0.43	12.2316	160.6370418	77.44769193	22.55230807	65.09	0.65	14.3318	100.2929096	88.87152941	11.12847059	63.9636	0.72	13.9574	89.18465567	88.51894457	12.05152523	66.4946	0.444	10.9716	149.7896403	80.17431402	19.82568598	69.7416	0.454	10.4618	153.5936885	77.92839278	22.07160722	59.919	0.657	16.5624	91.35643377	88.1206677	12.60513875	65.08293333	0.813333333	12.7602	80.05328993	88.9212129	11.0787871
DP	57.9154	0.64875	8.073	89.32522494	72.32431089	27.67568911	54.8324	0.63125	8.6302	86.93876997	73.04311483	26.95688517	54.9608	0.691	7.6194	79.58296909	86.54150658	13.45849342	56.2184	0.665	8.8418	84.75077675	85.55499307	14.44500693	56.8384	0.641	7.9706	88.80916316	72.71978307	27.28021693	55.2956	0.62	8.4694	89.36779805	71.15712485	28.84287515	54.1144	0.624	7.6548	86.94796232	86.0499138	13.9500862	57.9942	0.648	8.7854	89.73640035	85.33444611	14.66555389
DP	70.6214	0.544	5.658	129.8441266	76.09359317	23.90640683	69.6538	0.543	3.4702	128.3299128	75.86818253	24.13181747	57.5234	0.6725	11.9694	85.57084789	81.41576981	18.58423019	60.2336	0.742	12.3622	81.51385694	80.18198511	19.81801489	67.5744	0.56	4.2618	120.7616473	76.07947808	23.92052192	66.7324	0.556	3.3662	120.0889128	74.84170025	25.15829975	59.7162	0.698	14.3696	85.78820958	79.58503414	20.41496586	61.0074	0.777	12.2688	78.76706883	79.33063949	20.66936051
DP	58.1656	0.614	11.102	94.75009312	73.30575225	26.69424775	59.62	0.598	11.1032	99.75185014	73.3961443	26.6038557	63.016	0.886666667	11.4606	71.10487949	83.59004596	16.40995404	59.9012	0.8775	10.0792	68.26741628	82.50010761	17.49989239	60.5298	0.594	11.8716	101.9583033	74.24062048	25.75937952	60.3716	0.588	11.396	102.7209264	74.81761489	25.18238511	61.6838	0.892	10.3296	69.50039292	81.95969801	18.04030199	56.8372	0.914	9.3966	62.3227745	82.24781399	17.75218601
DP	61.4696	0.568	13.7184	108.4147397	73.95746429	26.04253571	56.0602	0.57	13.3796	98.32893276	73.48577897	26.51422103	68.1944	0.704	4.6255	97.02526186	82.79207391	17.20792609	67.2694	0.699	6.50975	96.35193034	82.67286879	17.32713121	58.471	0.695	13.2624	84.10098047	70.79712399	29.20287601	57.769	0.722	12.81	80.06028651	71.4504471	28.5495529	67.307	0.748	6.662	90.15072001	83.26471306	16.73528694	65.6054	0.738	5.1316	88.94242918	83.34941844	16.65058156
DP	43.5264	0.533	16.4318	81.93241213	70.92910686	29.07089314	42.667	0.5475	17.1776	77.99020308	68.69297336	31.30702664	65.767	0.724	15.8002	90.84422054	83.01325245	16.98674755	69.9796	0.749	15.0956	93.40010451	83.02545009	16.97454991	44.6354	0.545	16.4484	81.93784601	72.48394683	27.51605317	43.5724	0.55	16.2796	79.34701451	67.44408873	32.55591127	63.4406	0.627	15.8562	101.241165	81.34143514	18.65856486	65.8488	0.633	16.2472	104.0393876	82.46115005	17.53884995
DP	59.542	0.561	12.134	106.256862	75.05887429	24.94112571	62.9948	0.543	13.4236	116.0794698	75.70999898	24.29000102	69.6896	0.85625	14.9532	81.43545194	82.63375907	17.36624093	66.2552	0.794	13.9858	83.53527503	82.14808596	17.85191404	62.9986	0.55	14.0068	114.572709	77.2722757	22.7277243	67.7212	0.568	12.94	119.2410448	76.93475059	23.06524941	74.7528	0.793	14.4192	94.50387253	83.57911984	16.42088016	76.4062	0.8	13.9616	95.64882353	83.46988103	16.53011897
